# Supplementary material for: Mechanism of Echinochloa crus-galli Resistance to the ALS-Inhibiting Herbicide Pyrazosulfuron-ethyl in China
Source: Plants (Basel). 2026 May 24;15(11):1611. doi: 10.3390/plants15111611 (PMC13258948; doi:10.3390/plants15111611)
Supplement: Supplementary file 1 [file plants-15-01611-s001.zip]

Archive with 1 entries (1 files):
- plants-4266359-supplementary.pdf
